# Supplementary material for: Establishment and Evaluation of a Parametric Population Pharmacokinetic Model Repository for Ganciclovir and Valganciclovir
Source: Pharmaceutics. 2023 Jun 23;15(7):1801. doi: 10.3390/pharmaceutics15071801 (PMC10386724; doi:10.3390/pharmaceutics15071801)
Supplement: Supplementary file 1 [file pharmaceutics-15-01801-s001.zip]

Archive with 1 entries (1 files):
- pharmaceutics-2399814-supplementary.pdf
